# Supplementary material for: Suboptimal Vitamin D Status Is Associated with Salmonella Infection and Elevated C-Reactive Protein in Hospitalized Children with Acute Gastroenteritis: A Retrospective Cohort Study
Source: Nutrients. 2026 Mar 3;18(5):827. doi: 10.3390/nu18050827 (PMC12986610; doi:10.3390/nu18050827)
Supplement: Supplementary file 1 [file nutrients-18-00827-s001.zip]

Archive with 1 entries (1 files):
- nutrients-4150229-supplementary.pdf
